# Supplementary material for: Disulfidptosis-related gene signatures as prognostic biomarkers and predictors of immunotherapy response in HNSCC
Source: Front Immunol. 2025 Jan 17;15:1456649. doi: 10.3389/fimmu.2024.1456649 (PMC11782277; doi:10.3389/fimmu.2024.1456649)
Supplement: Supplementary file 1 [file DataSheet1.zip]

Archive with 7 entries (7 files):
- Supplementary Table 7.docx
- Supplementary Table 1.docx
- Supplementary Table 2.docx
- Supplementary Table 3.docx
- Supplementary Table 4.docx
- Supplementary Table 5.docx
- Supplementary Table 6.docx
