# Supplementary material for: Disulfidptosis-related gene signatures as prognostic biomarkers and predictors of immunotherapy response in HNSCC
Source: Front Immunol. 2025 Jan 17;15:1456649. doi: 10.3389/fimmu.2024.1456649 (PMC11782277; doi:10.3389/fimmu.2024.1456649)
Supplement: Supplementary file 2 [file DataSheet2.zip]

Archive with 1 entries (1 files):
- Supplementary Figure(1).docx
